# Supplementary material for: Driver’s Visual Attention Characteristics and Their Emotional Influencing Mechanism under Different Cognitive Tasks
Source: Int J Environ Res Public Health. 2022 Apr 21;19(9):5059. doi: 10.3390/ijerph19095059 (PMC9099627; doi:10.3390/ijerph19095059)
Supplement: Supplementary file 1 [file ijerph-19-05059-s001.zip]

Archive with 1 entries (1 files):
- ijerph-1641959-supplementary.pdf
